# Supplementary material for: Diet and Risk of Non-Alcoholic Fatty Liver Disease, Cirrhosis, and Liver Cancer: A Large Prospective Cohort Study in UK Biobank
Source: Nutrients. 2022 Dec 15;14(24):5335. doi: 10.3390/nu14245335 (PMC9788291; doi:10.3390/nu14245335)
Supplement: Supplementary file 1 [file nutrients-14-05335-s001.zip]

Archive with 1 entries (1 files):
- nutrients-2020995-supplementary.pdf
